# Supplementary material for: Ethical and social considerations of applying artificial intelligence in healthcare—a two-pronged scoping review
Source: BMC Med Ethics. 2025 May 27;26:68. doi: 10.1186/s12910-025-01198-1 (PMC12107984; doi:10.1186/s12910-025-01198-1)
Supplement: Supplementary file 2 — Supplementary Material 2. [file 12910_2025_1198_MOESM2_ESM.xlsx]

## Sheet: SR1 broad scoping review chart
Extractor	YEAR	AUTHORS	TITLE	JOURNAL	NON-EMPIRICAL	EMPIRICAL	METHOD	TYPE OF SUBJECTS	NUMBER OF SUBJECTS (ALL)	ANY PRIORITISATION?	COUNTRY	EXPOSURE TO AI	AREA OF MEDICINE FINAL	AREA OF MEDICINE/ HEALTHCARE	OTHER	TYPE OF TECHNOLOGY	ACCOUNTABILITY	ACCURACY	AUTONOMY	BENEFICIENCE/ NON-MALEFICIENCE	CHOICE	CONSENT	CONTEXT-SENSITIVITY	DIVERSITY	EPISTEMIC IN/JUSTICE	EQUITY	FAIRNESS/BIAS	EXPLAINABILITY/ INTERPRETABILITY / TRANSPARENCY	JUSTICE	LIABILITY	PRIVACY AND DATA PROTECTION	RESPONSIBLE INNOVATION	RESEARCH ETHICS	SAFETY AND CYBERSECURITY	TRUST	RELIABILITY	DESKILLING RISK	HUMAN CENTEREDNESS	DIGNITY	JUSTICE (animal justice)	DISTRIBUTIVE JUSTICE	SUSTAINABILITY	OTHER	PATIENTS	HEALTHCARE PROFESSIONALS	DEVELOPERS	REGULATORS	N/A	VALUE CONFLICT/ TRADE-OFFS
[truncated: 1 more columns]
