# Supplementary material for: Ethical and social considerations of applying artificial intelligence in healthcare—a two-pronged scoping review
Source: BMC Med Ethics. 2025 May 27;26:68. doi: 10.1186/s12910-025-01198-1 (PMC12107984; doi:10.1186/s12910-025-01198-1)
Supplement: Supplementary file 3 — Supplementary Material 3. [file 12910_2025_1198_MOESM3_ESM.xlsx]

## Sheet: V 2.0
Author, year, title	Inclusion/exclusion decision	If excluded, why	Type of review	Databases searched	Grey literature (yes/no)	Search timeframe	Objective/ Research question	Area of medicine	Type of AI	No. of articles found	Values listed	Definitions added (yes/no)	Trends observed	Trade-off observed / Value conflict	Gaps in literature	Other observations	Conclusions	Notes to self

## Sheet: Table_Review of reviews V2
Author, year, title	Type of review	Databases searched	Search timeframe	Objective/ Research question	Area of medicine	No. of articles found	Values listed (yes/no)	Values listed (yes/no)	Definitions added (yes/no)
Al-Hwsali, A., et al. 2023 "Scoping Review: Legal and Ethical Principles of Artificial Intelligence in Public Health." Studies in Health Technology & Informatics 305: 640-643.	Scoping Review (Prisma-ScR)	PubMed, Scopus, JSTOR, IEEE Xplore, Google Scholar	Jan 2015 - Feb 2022	Which are the ethical and legal concepts related to AI in the public health domain?	Public health	22	Yes	Equity, bias, privacy, security, safety, transparency, confidentiality, accountability, social justice, autonomy	No
Benzinger, L., et al. (2023). "Should Artificial Intelligence be used to support clinical ethical decision-making? A systematic review of reasons." BMC Medical Ethics 24(1).	Scoping Review (Prisma-Ethics Reporting Guidelines)	PubMed, Web of Science, Google Scholar, Philpapers.org	- Sept 2022	what are the implications of supporting ethical decision-support with AI? Does the use of AI provide benefits in the clinical routine? How does it influence different stakeholders? And, as a basic requirement: should these tools be used at all?	General	44	Yes	Positive spin for AI in clinical decision making: enhancement of autonomy; transparency of ethical decision-making; cognitive moral enhancement. Negative issues: algorithmic bias; opacity; lack of empathy; de-skilling (decrease of ethical sensitivity).	No
Cartolovni, A., et al. (2022). "Ethical, legal, and social considerations of AI-based medical decision-support tools: A scoping review." International Journal of Medical Informatics 161.	Scoping Review (PRISMA-Scr)	PubMed, Web of Science, Ovid, Scopus, IEEE Xplore, EBSCO	- Dec 2020	Which ELSI are most reported for AI-based medical decision support tools?	General	94	Yes	Issues analyzed divided in three categories: ethical, legal, and social. These are listed in the Appendix (47 different issues), and they span across four domains (healthcare, AI algorithm, Patient, Physician - see Figure 3)	No
d'Elia, A., et al. (2022). "Artificial intelligence and health inequities in primary care: a systematic scoping review and framework." FAMILY MEDICINE AND COMMUNITY HEALTH 10.	Scoping Review (PRISMA-Scr)	PubMed, Scopus, JSTOR	2017-2021	What research currently exists on the effect of AI on primary care equity? How does the evidence-based match a provisional conceptual framework that we developed from our initial exploratory searches? Through which methodologies have the topic of AI and primary care equity been studied? How is the patient–doctor relationship assumed to be affected by an increased usage of AI in primary care, and …	Primary care	86	Yes	Algorithmic bias (59), increased access (21), the digital divide (most of publications), trust of patients (10), dehumanisation and biomedicalisation (19), agency of self-care (4), doctor-patient relationship (13), participatory approaches (3), acceptance from care providers,	No
Ford, E., et al. (2021). "Toward an Ethical Framework for the Text Mining of Social Media for Health Research: A Systematic Review." Frontiers in Digital Health 2.	Scoping Review (PRISMA-Scr)	Ovid Medline, Scopus, ASSIA Proquest	2006-2018	What are best ethical practices for NLP researchers using social media and patient forum data for health research?	General	47	No		No
Goirand, M., et al. (2021). "Implementing Ethics in Healthcare AI-Based Applications: A Scoping Review." Science and Engineering Ethics 27(5).	Scoping Review (PRISMA-Scr)	Ovid Medline, Ovid Embase, Scopus, Web of Science, and scienceresearch.com for the grey literature	2015-2020	What ethics frameworks have been implemented in AI applications in healthcare? What ethics frameworks does the existing literature report should be implemented (but have not yet been implemented) in AI applications in healthcare? What are the challenges identified in the literature relating to the implementation of an ethics framework into an AI application in healthcare? What strategies have bee…	General	33	Yes		No
Goisauf, M. and M. Cano Abadia 2022 "Ethics of AI in Radiology: A Review of Ethical and Societal Implications." Frontiers in Big Data 5: 850383.		Google Scholar, Microsoft Academic, PubMed, Scopus, Web of Science	2017-2021	What types of ethical issues are raised by the use of AI in medicine, and how are these issues tackled especially in radiology?	Radioogy, with a focus on breast cancer	56	Yes	General themes of qualitative studies: private vs public data; consent; anonimity; research for public benefit. General themes for academic articles: private vs public data, consent, anonimity, weighing harms against benefits, necessity of ethical approval for studies, governance of computatilnal systems (including data).	Yes
Gooding P, Kariotis T 2020 Ethics and Law in Research on Algorithmic and Data-Driven Technology in Mental Health Care: Scoping Review JMIR Ment Health 2021;8(6):e24668 doi: 10.2196/24668	Scoping review (PRISMA and Joanna Briggs Institute scoping review methodology	Scopus, Embase OVID, Association for Computing Machinery	- August 2019/ Feb 2020 (different for different databases)	In what ways are algorithmic and data-driven technologies being used in the mental health context? How and to what extent are issues of law and ethics being addressed in these studies?	Mental health (inc psychology & psychiatry)	132	Yes	autonomy, non-maleficence, beneficence, fairness, privacy, transparency, responsibility, trust, sustainability, solidarity	Yes
Ienca M, Ferretti A, Hurst S, Puhan M, Lovis C, Vayena E (2018) Considerations for ethics review of big data health research: A scoping review. PLoS ONE 13(10): e0204937. https://doi.org/10.1371/journal.pone.0204937	Scoping Review (PRISMA)	EMBASE, Web of Science, Pubmed, IEEE Xplore, Scopus	?-2017	To identify the promises and challenges of health-related big data research that have relevance for Ethics Review Committees (ERCs). Furthermore, we use these findings to suggest how ERCs could adaptively respond to this methodological transformation	General	263	Yes	General themes more than values. They are divided into broad categories. Expectations: better analytical performances, benefits for patients clinicians and society, change in the professional role of radiologists. Challenges: lack of high-quality and labelled data; difficulties of keeping humans in the loop; affordability of computational expenses; automation bias; lack of testing. Black-box. Bia…	No
Istasy P, Lee WS, Iansavichene A, Upshur R, Gyawali B, Burkell J, Sadikovic B, Lazo-Langner A, Chin-Yee B 2022 The Impact of Artificial Intelligence on Health Equity in Oncology: Scoping Review J Med Internet Res 2022;24(11):e39748	Scoping Review (PRISMA-ScR)	Medline, Embase Ovid, Google Scholar was used to identify additional potentially relevant studies that were not indexed in bibliographic databases. The bibliographies of all relevant retrieved articles were also examined to identify further relevant studies.	1946 - Dec 2020	To address the question, “What are the current and potential impacts of AI applications on health equity in oncology?”	Oncology	133	No	"Although we searched for several ethical and legal themes (eg, privacy, security, safety, transparency, autonomy, and justice), the theme of privacy was dominant." Privacy of participants was addressed in the studies primarily with reference to engineering methods and, in some instances, concerning regulatory compliance. In the smartphone group, notice and consent combined with engineering metho…	No
Li, F., Ruijs, N., & Lu, Y. (2022). Ethics & AI: A systematic review on ethical concerns and related strategies for designing with AI in healthcare. Ai, 4(1), 28-53.	Systematic review (PRISMA)	Association for Computing Machinery, PubMed, Nature-SCI, IEEE Xplore, the AI Ethics Guidelines Global Inventory.	Jan 2010 - Sept 2020	(1) what are the ethical issues related to AI in healthcare, and (2) what are the ethical strategies related to AI in healthcare?	General	45	Yes	The most prominent theme in our analysis, based on the number of records, was the development of AI technologies to address health disparities in oncology (58/133, 43.6%). This included the use of AI to address disparities in access to screening, diagnostic, and therapeutic technologies for underserved populations in LMICs (53/133, 39.8%) and minority populations in HICs (3/133, 2.3%). Of 133 stu…	Yes
Maurud, S., Henni, S. H., & Moen, A. (2023). Health Equity in Clinical Research Informatics. Yearbook of Medical Informatics, 32(01), 138-145.	Scoping Review (Joanna Briggs Institute (JBI) Manual)	Medline, Embase, ACM library and Epistemonikos	2021-2021	What ways health equity has been promoted in clinical research informatics with patient implications and especially published in the year of 2021 (and some in 2022).	General	8	No	No	No
McLennan, S., Kahrass, H., Wieschowski, S., Strech, D., & Langhof, H. (2018). The spectrum of ethical issues in a Learning Health Care System: a systematic qualitative review. International Journal for Quality in Health Care, 30(3), 161-168.	Systematic review (PRISMA)	PubMed, Google Books	2007-2015	To determine systematically the full spectrum of ethical issues that are raised for stakeholders in a Learnin g Healthcare System	General	65	Yes	Justuice and Fairness (sub issues: bias, fairness, discrimination and equality), Freedom and Autonomy (subissues: control, respecting human autonomy, informed consent), Privacy (subissues: data privacy, confidentiality), Transparency (subissues: transparency, explainability), Patient Saftey and Cybersecurity (subissues patient saftey, cybersecurity), Trust, Beneficience, Responsibility, Solidarit…	No
Murphy, K., Di Ruggiero, E., Upshur, R., Willison, D. J., Malhotra, N., Cai, J. C., ... & Gibson, J. (2021). Artificial intelligence for good health: a scoping review of the ethics literature. BMC medical ethics, 22, 1-17.	Scoping review	OVID MEDLINE OVID Embase, OVID PsycINFO, EBSCO CINAHL Plus with Full Text, ProQuest Sociological Abstracts, ProQuest Philosopher’s Index, ProQuest Advanced Technologies & Aerospace and Wiley Cochrane Library.	- April 2018	to scope the academic and grey literatures in this emerging field, to better understand the discourse around the ethics of AI in health, and identify where gaps in the literature exist. Our research question was as follows: What ethical issues have been identified in relation to AI in the field of health, including from a global health perspective?	General	103	Yes	A total of 67 distinct ethical issues in LHCS were identified. The main findings structured by the different phases of the LHCS life-cycle include: Designing activities: the risk of negative outcomes (e.g. reducing the quality and usability of results) from designing learning activities less rigorously so they are not classified as research; and the risk of inadequate engagement of stakeholders a…	No
Tang, L., Li, J., & Fantus, S. (2023). Medical artificial intelligence ethics: A systematic review of empirical studies. Digital health, 9, 20552076231186064.	Systematic literature review	IEEE Xplore, PubMed/MEDLINE, CINAHL Complete, JSTOR, Sociological Abstracts (ProQuest), ACM Digital Library, and Communication Source (EBSCOhost)	2000-June 2022	To assess and bridge the gap between the theoretical frameworks of AI ethics and the actual stated worries and concerns of present and future stakeholders of medical AI.	General	36	No	No, focused on different measures for biased models discussed throughout the work identified in this scoping review	No
Wang, Y., Song, Y., Ma, Z., & Han, X. (2023). Multidisciplinary considerations of fairness in medical AI: A scoping review. International Journal of Medical Informatics, 105175.	Scoping review	Web of Science, MEDLINE, Pubmed, OVID, CNKI, WANFANG Data, etc.	-Feb 2023	To examine the similarities and differences in the understanding of fairness, explore influencing factors, and investigate potential measures to implement fairness in medical AI across English and Chinese literature	General	42	No	No	No
Siala, H., & Wang, Y. (2022). SHIFTing artificial intelligence to be responsible in healthcare: A systematic review. Social Science & Medicine, 296, 114782.	Systematic review (PRISMA)	PubMed and Google Scholar	2000-2020	To garner more profound understanding about responsible AI applications in healthcare	General	253	Yes	They list the values identified in each study (Table 1) but do not summarise	Yes
								Focusing on fairness only
								Yes, Fig 4 (initial) and Table 2 (outcome) Sistainable AI, Human-centric AI, Inclusive AI, Fair AI, Transparent AI

## Sheet: Table_Review of reviews V1
Author, year, title	Type of review	Databases searched	Grey literature (yes/no)	Search timeframe	Number of years	Objective/ Research question	Area of medicine	Type of AI	No. of articles found	Values listed (yes/no)	Definitions added (yes/no)	Trends observed	Trade-off observed / Value conflict	Gaps in literature	Other observations	Conclusions	Notes to self
Al-Hwsali, A., et al. 2023 "Scoping Review: Legal and Ethical Principles of Artificial Intelligence in Public Health." Studies in Health Technology & Informatics 305: 640-643.	Scoping Review (Prisma-ScR)	PubMed, Scopus, JSTOR, IEEE Xplore, Google Scholar	N	01-2015 to 02-2022	2015; 2016, 2017, 2018, 2019, 2020, 2021, until 28-02-2022	Which are the ethical and legal concepts related to AI in the public health domain?	Public Health	Not much information	22	Equity, bias, privacy, security, safety, transparency, confidentiality, accountability, social justice, autonomy	No definition is provided	Privacy, equity are the most discussed, followed by bias, confidentiality, autonomy, safety, and accountability. Social justice was the least addressed	n/a	They just notice that we need 'an accountability framework' for decision-making when AI is involved in public health	n/a	It is not a very good review
Benzinger, L., et al. (2023). "Should Artificial Intelligence be used to support clinical ethical decision-making? A systematic review of reasons." BMC Medical Ethics 24(1).	Scoping Review (Prisma-Ethics Reporting Guidelines)	PubMed, Web of Science, Google Scholar, Philpapers.org	N	Not clear, but they say " [not relevant] was the time period in which the literature was published"	2007, 2014, 2016, 2018, 2020, 2021, 2022	what are the implications of supporting ethical decision-support with AI? Does the use of AI provide benefits in the clinical routine? How does it influence different stakeholders? And, as a basic requirement: should these tools be used at all?	Medicine in general, but with a focus on clinical decision making	AI/ML broadly conceived	44	Positive spin for AI in clinical decision making: enhancement of autonomy; transparency of ethical decision-making; cognitive moral enhancement. Negative issues: algorithmic bias; opacity; lack of empathy; de-skilling (decrease of ethical sensitivity).	No definition is provided	Articles selected were mostly from American Journal of Bioethics (16), Journal of Medical Ethics (10), Journal of Medicine and Philosophy (9). Articles were 24, while commentaries 20. They noticed that explicability was less of a concern	n/a	Explicability less of a concern; low occurrence of references to justice. Especially the latter, can be explained by the "contextual dependence of the concept of justice, especially in the various healthcare systems worldwide. Justice may be interpreted completely different in systems in which healthcare is seen as a right, where the equitable distribution of resources is one of the main concerns…	"The results show an uneven distribution of references to different ethical principles, with positive and negative aspects of autonomy being by far the most frequently mentioned. The high occurrence of these arguments is due probably to the fact that most of the AI tools included in the review work directly with predictions of patient preferences. These applications are deeply intertwined with is…	n/a
Cartolovni, A., et al. (2022). "Ethical, legal, and social considerations of AI-based medical decision-support tools: A scoping review." International Journal of Medical Informatics 161.	Scoping Review (PRISMA-Scr)	PubMed, Web of Science, Ovid, Scopus, IEEE Xplore, EBSCO	N	Everything published until 12-2020	Predominantly 2019 (32) and 2020 (42)	Which ELSI are most reported for AI-based medical decision support tools?	Medicine in general	AI-based decision making tools (Big Data and robotics excluded)	94	Issues analyzed divided in three categories: ethical, legal, and social. These are listed in the Appendix (47 different issues), and they span across four domains (healthcare, AI algorithm, Patient, Physician - see Figure 3)	No definition is provided	"a prevailing ethical issue identified in the reviewed literature was patient safety (n = 49), along with closely related ethical issues such as: transparency (n = 44), together with the related issues of biased decision-making (n = 43), explainability (n = 38), black-box (n = 30), trustworthiness (n = 29), opacity (n = 26), validity and reliability (n = 31), accountability (n = 22) and responsib…	n/a	"Based on our findings, we encourage more empirical research using qualitative and quantitative methods, to inform practice and policy. We further consider that comparison with existing principles of medical ethics is a key step in the effort to obtain such information, as they have recently guided the patient-physician relationship. In addition to a continuous reviewing of the literature, and to…
d'Elia, A., et al. (2022). "Artificial intelligence and health inequities in primary care: a systematic scoping review and framework." FAMILY MEDICINE AND COMMUNITY HEALTH 10.	Scoping Review (PRISMA-Scr)	PubMed, Scopus, JSTOR	Yes (policy documents are included)	2017-2021	2017-2021	What research currently exists on the effect of AI on primary care equity? How does the evidence-based match a provisional conceptual framework that we developed from our initial exploratory searches? Through which methodologies have the topic of AI and primary care equity been studied? How is the patient–doctor relationship assumed to be affected by an increased usage of AI in primary care, and …	Primary care (services provided to individual patients)	AI broadly conceived to include even telehealth applications - the important thing is that the AI affects decision-making of patient care directly	86	Algorithmic bias (59), increased access (21), the digital divide (most of publications), trust of patients (10), dehumanisation and biomedicalisation (19), agency of self-care (4), doctor-patient relationship (13), participatory approaches (3), acceptance from care providers,	These problems are discussed at lenght, but no final definions are provided	AI impacts HI both inside and outside patient journey; there is a risk that AI development in primary care, if done without equity in mind, can affect the healthcare of socioeconomically disadvantaged communities, and worsening HI	n/a	n/a	They have an initial conceptual framework used to interpret the role of AI in HI (how they code, basically) that is very interesting - it is available as supplementary online material	This is a very good scoping review!	English and Scandinavian languages
Ford, E., et al. (2021). "Toward an Ethical Framework for the Text Mining of Social Media for Health Research: A Systematic Review." Frontiers in Digital Health 2.	Scoping Review (PRISMA-Scr)	Ovid Medline, Scopus, ASSIA Proquest	Yes	2006-2018	2006-2018	What are best ethical practices for NLP researchers using social media and patient forum data for health research?	Especially pharmacovigilance and mental health	NLP	36 for academic articles; 4 for qualitative studies of social media users' view; 7 grey literature report = 47		They have a section where they describe these themes in detail	"The key issue for academic researchers that may determine whether consent or ethical review is needed is to reach consensus on whether social media users are considered human subjects within the research, or whether their data are assumed to be public data of which the researcher is undertaking a secondary analysis (...) social media users were more divided on the requirement for consent, as the…	n/a	n/a	"it is possible that some terms may have been neglected, for example, while we used the terms “discussion forum” in relation to internet forums, we did not specify sites such as Reddit, Linked-in, Instagram, WeChat, or YouTube; thus, it is possible that we missed papers focusing on specific sites. This may have limited the scope of themes, such as the legal, terms and conditions theme, to identif…	Very good review!
Goirand, M., et al. (2021). "Implementing Ethics in Healthcare AI-Based Applications: A Scoping Review." Science and Engineering Ethics 27(5).	Scoping Review (PRISMA-Scr)	Ovid Medline, Ovid Embase, Scopus, Web of Science, and scienceresearch.com for the grey literature	Yes	2015-2020	2015-2020	What ethics frameworks have been implemented in AI applications in healthcare? What ethics frameworks does the existing literature report should be implemented (but have not yet been implemented) in AI applications in healthcare? What are the challenges identified in the literature relating to the implementation of an ethics framework into an AI application in healthcare? What strategies have bee…	Medicine in general	AI broadly conceived - they found drone technology, robots, ML, virtual bots	33		No definition is provided	The articles identify five challenges in implementing ethical frameworks: ethics principles; design; technology; organisational; regulatory. They also identify different implementation strategies, especially in the design stage (less so in the commercialisation stage). These are characterized as proactive, contextual, technological, checklist-based, and evidence-based, agile (though they do not u…	In CDSS (clinical support decision systems) beneficence is compromised by autonomy; in virtual bots for elderly, trust is compromised to ensure safety; different dimension of fairness are in tension;	n/a	What emerges further: motives for implementing a framework must be scrutinized; technological solutionism is bad, no clear measure of success	Very good review overall	It includes also French artices
Goisauf, M. and M. Cano Abadia 2022 "Ethics of AI in Radiology: A Review of Ethical and Societal Implications." Frontiers in Big Data 5: 850383.		Google Scholar, Microsoft Academic, PubMed, Scopus, Web of Science	No	2017-2021	until July 2021	What types of ethical issues are raised by the use of AI in medicine, and how are these issues tackled especially in radiology?	Radioogy, with a focus on breast cancer	AI broadly defined	56	General themes of qualitative studies: private vs public data; consent; anonimity; research for public benefit. General themes for academic articles: private vs public data, consent, anonimity, weighing harms against benefits, necessity of ethical approval for studies, governance of computatilnal systems (including data).	Themes are defined and discussed in detail		Accuracy vs transparency	Bias not framed in the context of power relation and societal conditions, nor in general the theme is connected to research on bias in medicine, and little attention to sex and gender bias. Lack of clear definitions of explainability and interpretability, and treatment of the problem only as a technical one, rather than one affected by power relations and problems of epistemic injustice (even tho…	n/a	Very good, to read more than once
Gooding P, Kariotis T 2020 Ethics and Law in Research on Algorithmic and Data-Driven Technology in Mental Health Care: Scoping Review JMIR Ment Health 2021;8(6):e24668 doi: 10.2196/24668	Scoping review (PRISMA and Joanna Briggs Institute scoping review methodology	Scopus, Embase OVID, Association for Computing Machinery	No	No date limit was placed, although the search was conducted between August 2019 and February 2020 iteratively	N/a	In what ways are algorithmic and data-driven technologies being used in the mental health context? How and to what extent are issues of law and ethics being addressed in these studies?	Mental health (inc psychology & psychiatry)	big data, internet technology, artificial intelligence, sensors, smart technology, and other contemporary algorithmic technologies	132	autonomy, non-maleficence, beneficence, fairness, privacy, transparency, responsibility, trust, sustainability, solidarity	YES		Some authors referred to the tension between privacy and data quality—framed, for example, as “[p]rivacy versus lives saved”	we noted four interconnected matters that we believe are important and which arise in the literature noted in the Background section. They are the paucity of ethical inquiry and consideration of algorithmic accountability, the near-complete lack of service user or subject input, and concerns with a medico-technological framing.Very few studies have discussed the issue of consent at the implementa…	The issues the studies aimed to address were presented in medical terms and framed as problems that are amenable to digital technological solutions. This is not surprising. However, some scholars have raised concerns regarding this framing. In their survey of the messaging of mental health apps, Parker et al [186] argued that prominent apps tend to overmedicalize states of distress and may overem…	Our findings suggest that the disciplines undertaking applied research in this field do not generally prioritize explicit consideration of ethical and legal issues in their studies—and, perhaps more broadly, “the moral, political, social and policy issues at stake” [203]. Research institutions tend to focus strongly on protecting human participants involved in research, as they should, which is g…	NB this is a review of whether and how ELSI concerns are addressed in applied algorithimic and big data research NOT a scoping review of ethics/philosophy papers
Ienca M, Ferretti A, Hurst S, Puhan M, Lovis C, Vayena E (2018) Considerations for ethics review of big data health research: A scoping review. PLoS ONE 13(10): e0204937. https://doi.org/10.1371/journal.pone.0204937	Scoping Review (PRISMA)	EMBASE, Web of Science, Pubmed, IEEE Xplore, Scopus	No	?2001-2017	16	In the present study, we aim to identify the promises and challenges of health-related big data research that have relevance for Ethics Review Committees (ERCs). Furthermore, we use these findings to suggest how ERCs could adaptively respond to this methodological transformation	General	("big data" OR “Artificial Intelligence” OR "data science" OR "digital data")	263	General themes more than values. They are divided into broad categories. Expectations: better analytical performances, benefits for patients clinicians and society, change in the professional role of radiologists. Challenges: lack of high-quality and labelled data; difficulties of keeping humans in the loop; affordability of computational expenses; automation bias; lack of testing. Black-box. Bia…	NO	Data breakdown by class of ethical consideration reveals that the current ethical debate is being largely monopolized by issues of privacy and data protection (Fig 3). It was already pointed out, that the ethics of big data should not be reduced to a privacy challenge but it encompasses a number of positive ethical goals [66]. Several ethical issues for which Mittelstad and Floridi [22] demanded …	N/a	While group-level harms are usually considered outside the purview of ERCs, the dangers of ignoring this type of risk require careful assessment [68]. Issues of trust, transparency, accountability, dignity compose an even smaller fraction of the current ethical landscape. We suggest that the ethical review of health-related big data research should explore a broader spectrum of ethical issues. In…	Data breakdown by medical speciality and field of medical application indicates that big data approaches have been discussed and evaluated in relation to several branches of medicine including neurology and psychiatry (n = 31), oncology (n = 17), cardiology (n = 8), medical genetics (n = 8), immunology and infectious diseases (n = 8), as well as nuclear medicine and radiology (n = 6). Crossfield …	The significance and complexity of technical and methodological challenges suggests that members of ERCs should need to acquire stronger technical and methodological expertise to adequately review and evaluate health-related big data studies. This might require specific educational courses or other training activities aimed at strengthening ERC-members’ ability to identify technical/methodologica…	Not a review of ethical aspects of AI in healthcare but a review of challenges for ethical review committees covering AI in healthcare
Istasy P, Lee WS, Iansavichene A, Upshur R, Gyawali B, Burkell J, Sadikovic B, Lazo-Langner A, Chin-Yee B 2022 The Impact of Artificial Intelligence on Health Equity in Oncology: Scoping Review J Med Internet Res 2022;24(11):e39748	Scoping Review (PRISMA-ScR)	Medline, Embase Ovid, Google Scholar was used to identify additional potentially relevant studies that were not indexed in bibliographic databases. The bibliographies of all relevant retrieved articles were also examined to identify further relevant studies.	No	1946 to December 03, 2020	74	This scoping review of the literature aimed to address the question, “What are the current and potential impacts of AI applications on health equity in oncology?”	Oncology	General (AI (algorithm, machine learning, artificial intelligence, deep learning, and convolutional neural networks)	133	"Although we searched for several ethical and legal themes (eg, privacy, security, safety, transparency, autonomy, and justice), the theme of privacy was dominant." Privacy of participants was addressed in the studies primarily with reference to engineering methods and, in some instances, concerning regulatory compliance. In the smartphone group, notice and consent combined with engineering metho…	No	only 12% (16/133) articles directly engaged with the theme of bias. These articles fell into 2 main categories: those that explored how AI algorithms might help mitigate biased judgments in physicians’ clinical practice (5/133, 5%) and those that argued that AI trained on biased data sets can exacerbate existing inequities (10/133, 7.5%), while 1 article (1/133, 0.8%) focused on both subthemes.	No	Although several articles have highlighted how AI might help address health care shortages in LMICs, a recurrent problem noted in the literature is the lack of consideration for the infrastructure and human resources necessary to implement these AI technologies. To support the use of digital technologies, and specifically AI, LMICs require both health care providers trained to use specific techno…		Analysis identified 3 general themes related to how AI can be used to address health disparities, how bias might be mitigated or exacerbated by AI algorithms, and how AI can help investigate the social determinants of health. Our review also identified several gaps and areas in need of further research. These include fostering greater collaboration between HICs and LMICs in the design of AI techn…
Li, F., Ruijs, N., & Lu, Y. (2022). Ethics & AI: A systematic review on ethical concerns and related strategies for designing with AI in healthcare. Ai, 4(1), 28-53.	Systematic review (PRISMA)	Association for Computing Machinery, PubMed, Nature-SCI, IEEE Xplore, the AI Ethics Guidelines Global Inventory.	Yes, the the AI Ethics Guidelines Global Inventory	between January 2010 and September 2020	10	the following questions were answered: (1) what are the ethical issues related to AI in healthcare, and (2) what are the ethical strategies related to AI in healthcare?	General	general (“Artificial Intelligence” OR “AI” OR “Machine Learning” OR “ML” OR “Deep Learning” OR “Artificial Neural Networks” OR “Computer Vision”)	45	The most prominent theme in our analysis, based on the number of records, was the development of AI technologies to address health disparities in oncology (58/133, 43.6%). This included the use of AI to address disparities in access to screening, diagnostic, and therapeutic technologies for underserved populations in LMICs (53/133, 39.8%) and minority populations in HICs (3/133, 2.3%). Of 133 stu…	Yes	bias was the most frequently discussed ethical issue related to justice and fairness (N = 22). Fairness was the second-most frequently discussed ethical sub-issue within main ethical issue 1. Ten selected documents addressed this issue. Similarly to the issue of fairness, issues related to discrimination and equality were discussed in 10 documents. The second-most frequently addressed issue was f…	Conflicts are non-avoidable when AI solutions are implemented in the healthcare domain. Conflicting goals are often encountered in this context, as discussed in relation to the issue of sustainability, in cases where some political objectives of regulations such as the SDGs determine the political governance and development strategies in health sectors. This influences local healthcare priorities…	N/a	paper contains recomendations for addressing each ethical challenge (too much text to copy here)	n this systematic literature review, we aimed to provide an overview of the ethical issues and strategies related to the use of AI solutions in healthcare. These strategies can help developers, policymakers, healthcare institutions, and other healthcare ecosystem stakeholders to take necessary actions to proactively manage the ethical issues associated with AI in the related design processes. We …
Maurud, S., Henni, S. H., & Moen, A. (2023). Health Equity in Clinical Research Informatics. Yearbook of Medical Informatics, 32(01), 138-145.	Scoping Review (Joanna Briggs Institute (JBI) Manual)	Medline, Embase, ACM library and Epistemonikos	No	2021 only	1	what ways health equity has been promoted in clinical research informatics with patient implications and especially published in the year of 2021 (and some in 2022).	Clinical research informatics (CRI) (a sub-discipline within biomedical and health informatics that focuses on the analysis, interpretation, and presentation of clinical knowledge generated through informatics)	general	8		No	three of the included sources discussed risk for health inequity in AI-based health technology, he remaining five papers examined ways in which CRI may enable and promote health equity. The scope of health equity in CRI also appears to have expanded and evolved. Primarily centred on challenges considering race and/or ethnicity in 2021, health equity in CRI has extended to diagnosis bias in rural …	N/a	N/a	N/a	Several of the studies on Clinical Research Informatics presented here highlight algorithmic bias as a factor in the promotion of health equity in digital solutions [[47], [51], [55]]. It appears to be a considerable challenge for CRI to provide AI-based solutions without algorithmic bias that prove counterproductive to the intention and goal of the solutions. Carefully selecting and appropriatel…
McLennan, S., Kahrass, H., Wieschowski, S., Strech, D., & Langhof, H. (2018). The spectrum of ethical issues in a Learning Health Care System: a systematic qualitative review. International Journal for Quality in Health Care, 30(3), 161-168.	Systematic review (PRISMA)	PubMed, Google Books	yes if you count Google books, otherwise no	2007-2015	8	This systematic qualitative review aims to determine systematically the full spectrum of ethical issues that are raised for stakeholders in a Learnin g Healthcare System	Medicine in general	Not specified	65	Justuice and Fairness (sub issues: bias, fairness, discrimination and equality), Freedom and Autonomy (subissues: control, respecting human autonomy, informed consent), Privacy (subissues: data privacy, confidentiality), Transparency (subissues: transparency, explainability), Patient Saftey and Cybersecurity (subissues patient saftey, cybersecurity), Trust, Beneficience, Responsibility, Solidarit…	No	N/a	N/a	The manner in which an ‘ethical issue’ was defined based on principlism may have led to some issues that can arguably be described as ethical not being identified in this review. However, previous systematic qualitative ethics reviews have shown the value of this approach for a descriptive and stakeholder-oriented analysis and synthesis of normative arguments	an overarching theme that was repeatedly raised was the conflict between the current regulatory system and learning health care.At its core, this conflict is a result of the sharp distinction that is made between ‘research’ and ‘practice’ by research ethics and regulations. Many learning health care activities, however, do not clearly fit the ‘research’ or ‘practice’ distinction and consequently …	The implementation of a LHCS can help realise the ethical imperative to continuously improve the quality of health care. However, the implementation of a LHCS can also raise a number of important ethical issues. This review gives a comprehensive overview of ethical issues in LHCS which are discussed in the literature, and highlights the importance for health care leaders and policy makers to bala…	Not really about AI as such
Murphy, K., Di Ruggiero, E., Upshur, R., Willison, D. J., Malhotra, N., Cai, J. C., ... & Gibson, J. (2021). Artificial intelligence for good health: a scoping review of the ethics literature. BMC medical ethics, 22, 1-17.	Scoping review	OVID MEDLINE (1946-present,includinge-pubaheadofprintandin-processandotherunindexedcitations), OVID Embase, (1947-present), OVID PsycINFO (1806-present), EBSCO CINAHL Plus with Full Text (1937-present), ProQuest Sociological Abstracts (1952-present), ProQuest Philosopher’s Index (1940-present), ProQuest Advanced Technologies & Aerospace (1962-present) and Wiley Cochrane Library.	Yes	- April 2018	From when the databases were available to 2018, different for all	to scope the academic and grey literatures in this emerging field, to better understand the discourse around the ethics of AI in health, and identify where gaps in the literature exist. Our research question was as follows: What ethical issues have been identified in relation to AI in the field of health, including from a global health perspective?	General	Not specified	103	A total of 67 distinct ethical issues in LHCS were identified. The main findings structured by the different phases of the LHCS life-cycle include: Designing activities: the risk of negative outcomes (e.g. reducing the quality and usability of results) from designing learning activities less rigorously so they are not classified as research; and the risk of inadequate engagement of stakeholders a…	No	N/a	n/a	The literature was primarily focused on the ethics of AI in health care, particularly on carer robots, diagnostics, and precision medicine, but was largely silent on ethics of AI in public and population health. Largely missing from the literature was the ethics of AI in global health, particularly in the context of low- and middle-income countries (LMICs).	Majority of publications published after 2013.[] Three applications of AI were found to be emphasised as having specific ethical themes by AI application in health: Care robotics, Diagnostics, Precision medicine.	The ethical issues surrounding AI in the field of health are both vast and complex. While AI holds the potential to improve health and health systems, our analysis suggests that its introduction should be approached with cautious optimism. The dearth of literature on the ethics of AI within LMICs, as well as in public health, also points to a critical need for further research into the ethical im…
Prakash, S., Balaji, J. N., Joshi, A., & Surapaneni, K. M. (2022). Ethical Conundrums in the application of artificial intelligence (AI) in healthcare—a scoping review of reviews. Journal of personalized medicine, 12(11), 1914.	Scoping review (PRISMA Scr)	Pubmed and Google scholar	No	-Sept 2022	No start date	This study aims to scrutinize the ethical complications associated with the application of artificial intelligence in the healthcare field. This scoping review further extends to put forth recommendations and guidelines for an ethical and legal framework.	General	Not specified	16	Four ethical themes were common across the health applications of AI addressed in the literature, including data privacy and security, trust in AI, accountability and responsibility, and bias.							Review of reviews!
Tang, L., Li, J., & Fantus, S. (2023). Medical artificial intelligence ethics: A systematic review of empirical studies. Digital health, 9, 20552076231186064.	Systematic literature review	IEEE Xplore, PubMed/MEDLINE, CINAHL Complete, JSTOR, Sociological Abstracts (ProQuest), ACM Digital Library, and Communication Source (EBSCOhost)	No	2000-June 2022	22	This study is a systematic review of published empirical studies of medical AI ethics with the goal of mapping the main approaches, findings, and limitations of scholarship to inform future practice considerations.	General	Not specified	36	No, focused on different measures for biased models discussed throughout the work identified in this scoping review	No	No	No	Our review of these 36 studies identified a few concerns or limitations in the current academic research on medical AI ethics: a disconnect between high-level ethical principles and the concerns reported by different stakeholders, a lack of research that focuses on ethics of medical AI per se, and a need for consistent definition and operationalization of ethics-related concepts and terminologies…	Types of studies: 1. Stakeholders’ knowledge and attitude toward medical AI and ethics (n=21): - Patients and family members expressed concern that AI technologies would disengage physicians from the healthcare process. • Clinicians shared concerns about responsibility, data security, privacy, bias, human interaction/effective clinician– patient communication. • Autonomy was another common ethica…	There is a disconnect between high-level ethical principles and guidelines developed by ethicists and empirical research on the topic and a need to embed ethicists in tandem with AI developers, clinicians, patients, and scholars of innovation and technology adoption in studying medical AI ethics.	Good table of articles included
Wang, Y., Song, Y., Ma, Z., & Han, X. (2023). Multidisciplinary considerations of fairness in medical AI: A scoping review. International Journal of Medical Informatics, 105175.	Scoping review	Web of Science, MEDLINE, Pubmed, OVID, CNKI, WANFANG Data, etc.	No	-Feb 2023	No start date	to examine the similarities and differences in the understanding of fairness, explore influencing factors, and investigate potential measures to implement fairness in medical AI across English and Chinese literature	General	Not specified	42	No	No	No	No	No	A lot about fairness and the differences between Elglish and Chinese languaged publications Our results show the three different disciplines all show significant differences in the research on the core issues. Data is the foundation that affects medical AI fairness in addition to algorithmic bias and human bias. Legal, ethical, and technological measures all promote the implementation of medical …	Our review indicates a consensus regarding the importance of data fairness as the foundation for achieving fairness in medical AI across multidisciplinary perspectives. However, there are substantial discrepancies in core aspects such as the concept, influencing factors, and implementation measures of fairness in medical AI. Consequently, future research should facilitate interdisciplinary discus…	Comparing Chinese papers findings to other findings in terms of fairness in medical AI
Siala, H., & Wang, Y. (2022). SHIFTing artificial intelligence to be responsible in healthcare: A systematic review. Social Science & Medicine, 296, 114782.	Systematic review (PRISMA)	PubMed and Google Scholar	Yes	2000-2020	20	To garner more profound understanding about responsible AI applications in healthcare	General	Not specified	253	They list the values identified in each study (Table 1) but do not summarise	Yes (Table 1)	Fig 3	However, there is increasing concern about AI’s effectiveness in health care due to a variety of ethical issues, including algorithmic bias leading to inconsistent results or discriminatory outcomes, privacy violations, conflicts over data ownership, and a lack of transparency in data use (Vayena et al., 2018).	Table 3 contains lots of potential future research questions proposed	Table 2. Challenges, issues and proposed solutions on responsible AI implementation	In the current review, 253 articles across many domains (e.g., medicine, healthcare management, information systems, and bioethics) from the past 20 years were systematically organized and reviewed to devise a responsible AI framework. Underpinned by virtue ethics theory, responsible AI initiatives across 5 main themes and 14 sub-themes were outlined in the framework.	Good article for definitions!
										Focusing on fairness only
										Yes, Fig 4 (initial) and Table 2 (outcome) Sistainable AI, Human-centric AI, Inclusive AI, Fair AI, Transparent AI

## Sheet: EXCLUDED articles from Table_Re
Author, year, title	Inclusion/exclusion decision	If excluded, why	Type of review	Databases searched	Grey literature (yes/no)	Search timeframe	Number of years	Objective/ Research question	Area of medicine	Type of AI	No. of articles found	Values listed (yes/no)	Definitions added (yes/no)	Trends observed	Trade-off observed / Value conflict	Gaps in literature	Other observations	Conclusions	Notes to self
Bear Don’t Walk IV, O. J., Reyes Nieva, H., Lee, S. S. J., & Elhadad, N. (2022). A scoping review of ethics considerations in clinical natural language processing. JAMIA open, 5(2), ooac039.	?	Good as a refernce for bias and trade off, but may be too bias-focused not ethics	Scoping review (PRISMA)	Pubmed and Google scholar	No	2015-2021	7	To review through an ethics lens the state of research in clinical natural language processing (NLP) for the study of bias and fairness, and to identify gaps in research.	General	linical natural language processing	22	2. How AI technologies enhance compassion (10 themes) _x000f_ Empathetic awareness (15 articles) _x000f_ Empathetic response and relational behaviour (12 articles) _x000f_ Communication skills (12 articles) _x000f_ Health coaching (11 articles) _x000f_ Therapeutic interventions (8 articles) _x000f_ Moral development learning (8 articles) _x000f_ Clinical knowledge and clinical assessment (7 artic…	No	N/a	Understanding and addressing bias is not always a straight forward endeavor, and well-intentioned work may also give way to further ethical considerations. As an example, identifying gender and sexual minority patients within the EHR may violate autonomy by going against choices to withhold information due to fear of discrimination.15–17 Moreover, once these models are in place and providing info…	Lastly, while bioethical principles serve as the basis for oversight of biomedical research, we have identified limitations in applying these principles to guide research into fair clinical NLP and in creating our own reviewing methodology. In particular we encountered a lack of guidance for evaluating how technologies interact with other technologies and assessing how sociocultural forces contri…	All of these concerns point to limitations of bioethics principles for addressing group level harms that may emerge from biases in clinical NLP. Much like the existing bioethics principle we describe in this work, we note that existing ethics governing structures, like institutional review boards, also lack guidance for addressing these potential group-level harms. Thus, while the papers reviewed…	This scoping review mapped how recent works have both studied bias in clinical NLP and used the tools of clinical NLP to study bias in healthcare delivery. Leveraging a bioethics framework and clinical ML development process, we identified challenges and opportunities in studying the intersection of clinical NLP and bias. We also recognize the limits of such frameworks for addressing potential ri…	Good as a refernce for bias and trade off, but may be too bias-focused not ethics
Prakash, S., Balaji, J. N., Joshi, A., & Surapaneni, K. M. (2022). Ethical Conundrums in the application of artificial intelligence (AI) in healthcare—a scoping review of reviews. Journal of personalized medicine, 12(11), 1914.	No	Other review of reviews	Scoping review (PRISMA Scr)	Pubmed and Google scholar	No	-Sept 2022	No start date	This study aims to scrutinize the ethical complications associated with the application of artificial intelligence in the healthcare field. This scoping review further extends to put forth recommendations and guidelines for an ethical and legal framework.	General	Not specified	16	Four ethical themes were common across the health applications of AI addressed in the literature, including data privacy and security, trust in AI, accountability and responsibility, and bias.							Review of reviews!
Brereton, T. A., et al. "The Role of Artificial Intelligence Model Documentation in Translational Science: Scoping Review." INTERACTIVE JOURNAL OF MEDICAL RESEARCH 12: e45903.	No, but interesting		Scoping Review (PRISMA-Scr)	PubMed	Yes	From 2015	After preliminary analysis, only papers from 2019, 2020, 2021, and 2022 were included	What are the best practices for documenting AI/ML-based medical modleling software, and how these facilitate the translation of ethical and explaninable medical software into clinical workflows?	Medicine in general	ML	21	Bias, explainability, governance, accountability	They have a section where they discuss the status quaestionis for the issues/values in the general literature	Practices of documentations emphasizes the need for multidisciplinary collaboration and stakeholders inclusion; proactively guiding translation (often, stepwise frameworks doe development, testing, and validating tools are proposed); emphasis on protocols transparency and traceability requirements	n/a	They propose the need for a 'unified model document' that could "represent a framework for easy discovery of the critical scientific, ethical, and regulatory requirements of an AI" (p 8) but recognize there is not much in the literature; the same for a proposal to create a 'translational review board' that would oversee the implementation of medical AI tools in the clinical workflow	n/a	Overall, an interesting paper investigating the need to document ML practices in medicine to ensure ethical and safe implementation of AI tools in the clinical workflow
Favaretto, M., et al. (2020). "Big Data and Digitalization in Dentistry: A Systematic Review of the Ethical Issues." INTERNATIONAL JOURNAL OF ENVIRONMENTAL RESEARCH AND PUBLIC HEALTH 17(7).	Maybe?	It is about Big Data, and not AI, even though Big Data is just another term to refer to the same AI techniques used today	Scoping Review (PRISMA-Scr)	PubMed, Web of Science, Scopus, Cinahl	No	Everything published until 2019		Which are the ethical issues related to the digitalization of dental medicine, and which are the solutions offered?	Dentistry	Big Data and Data analytics	26	data security, patient doctor-relationship, data literacy, privacy, confidentiality, misconduct (e.g. image modification), nonmaleficence, commercialization, patient autonomy	No definition is provided	The most important issue that most articles discuss is privacy	n/a	"this systematic review highlighted some gaps regarding some of the applications that data technologies have in dentistry and the possible ethical issues that might emerge as a consequence. For instance, the implementation of AI applications for diagnostic purposes in dentistry [12] or the sophistication of 3D imaging technologies for pre-operative clinical assessment [9] were not discussed in th…
Morrow, E., Zidaru, T., Ross, F., Mason, C., Patel, K. D., Ream, M., & Stockley, R. (2023). Artificial intelligence technologies and compassion in healthcare: A systematic scoping review. Frontiers in Psychology, 13, 971044.	Yes?	May not be relevant, focused on compassion in AI and how AI can increase compassion in healthcare	Scoping Review (Joanna Briggs Institute (JBI) Manual)	Web of science, Pubmed	No	2011-2022	12	to provide a comprehensive depth and a balanced perspective of the emerging topic of AI technologies and compassion to inform future research and practice. 1. How is compassion discussed in relation to AI technologies in healthcare? For example, different schools of thought, controversies, or perspectives. 2. How are AI technologies being used to enhance compassion in healthcare? For example, pro…	General	Not specified	197	health inequity , bias, transparency/black-boxing, (dignity and autonomy are mentioned but only in passing)	No	N/a	n/a	Gaps in knowledge (4 themes) _x000f_ Educational effectiveness of AI-assisted learning (11 articles) _x000f_ Patient diversity and AI technologies (10 articles) _x000f_ Implementation of AI technologies in education and practice settings (8 articles) _x000f_ Safety and clinical effectiveness of AI technologies (4 articles) 4. Key areas for development (3 themes) _x000f_ Enriching education, learn…		There is an association between AI technologies and compassion in healthcare and interest in this association has grown internationally over the last decade. In a range of healthcare contexts, AI technologies are being used to enhance empathetic awareness; empathetic response and relational behavior; communication skills; health coaching; therapeutic interventions; moral development learning; cli…	Not really about ethics
Bear Don’t Walk IV, O. J., Reyes Nieva, H., Lee, S. S. J., & Elhadad, N. (2022). A scoping review of ethics considerations in clinical natural language processing. JAMIA open, 5(2), ooac039.	?	Good as a refernce for bias and trade off, but may be too bias-focused not ethics	Scoping review (PRISMA)	Pubmed and Google scholar	No	2015-2021	7	To review through an ethics lens the state of research in clinical natural language processing (NLP) for the study of bias and fairness, and to identify gaps in research.	General	linical natural language processing	22	2. How AI technologies enhance compassion (10 themes) _x000f_ Empathetic awareness (15 articles) _x000f_ Empathetic response and relational behaviour (12 articles) _x000f_ Communication skills (12 articles) _x000f_ Health coaching (11 articles) _x000f_ Therapeutic interventions (8 articles) _x000f_ Moral development learning (8 articles) _x000f_ Clinical knowledge and clinical assessment (7 artic…	No	N/a	Understanding and addressing bias is not always a straight forward endeavor, and well-intentioned work may also give way to further ethical considerations. As an example, identifying gender and sexual minority patients within the EHR may violate autonomy by going against choices to withhold information due to fear of discrimination.15–17 Moreover, once these models are in place and providing info…	Lastly, while bioethical principles serve as the basis for oversight of biomedical research, we have identified limitations in applying these principles to guide research into fair clinical NLP and in creating our own reviewing methodology. In particular we encountered a lack of guidance for evaluating how technologies interact with other technologies and assessing how sociocultural forces contri…	All of these concerns point to limitations of bioethics principles for addressing group level harms that may emerge from biases in clinical NLP. Much like the existing bioethics principle we describe in this work, we note that existing ethics governing structures, like institutional review boards, also lack guidance for addressing these potential group-level harms. Thus, while the papers reviewed…	This scoping review mapped how recent works have both studied bias in clinical NLP and used the tools of clinical NLP to study bias in healthcare delivery. Leveraging a bioethics framework and clinical ML development process, we identified challenges and opportunities in studying the intersection of clinical NLP and bias. We also recognize the limits of such frameworks for addressing potential ri…	Good as a refernce for bias and trade off, but may be too bias-focused not ethics
Khosravi, P., & Schweitzer, M. (2023). Artificial intelligence in neuroradiology: a scoping review of some ethical challenges. Frontiers in radiology, 3, 1149461.	No	Not a structured review. No methodology provided										Regulatory challenges relate to rules or directives such as those regulating data ownership and the accountability of actors in relation to the potential risks associated with using and managing data. Social challenges are those that have relevance for human society and its members. These include, among others, secondary uses of data in relation to participants consent, sociocultural and ethnic b…

## Sheet: V1.0
Author, year, title	Inclusion/exclusion decision	Type of review	Databases searched	Grey literature (yes/no)	Search terms published (yes/no)	Search date (cut-off)	Search timeframe	Number of years	Objective/ Research question	Area of medicine	Type of AI	No. of articles found	Values listed (yes/no)	Definitions added (yes/no)	Trends observed	Trade-off observed	Other observations	Limitations	Conclusions	Notes to self	Gaps in literature?	Other scoping/ systematic lit reviews identified
													Adding the coding sheet of values? I think we need this- otherwise we will have a long list of values for each paper IJ: good idea, but maybe instead of x/no x I would copy paste the part when they are discussing it? or have separate part for capturing nuance?	Should weextract the definitions, if they have them?						some papers identify 'gaps in literature' or 'recommendations for future'- how should we capture these?
